# Supplementary material for: The Effectiveness of Group-Based Core Stability Exercise and Educational Booklet for Hospital Workers in Taiwan with Nonspecific Low Back Pain: A Preliminary Study
Source: Int J Environ Res Public Health. 2022 Mar 11;19(6):3324. doi: 10.3390/ijerph19063324 (PMC8954112; doi:10.3390/ijerph19063324)
Supplement: Supplementary file 1 [file ijerph-19-03324-s001.zip]

Archive with 1 entries (1 files):
- ijerph-1549041-supplementary.pdf
